# Supplementary material for: Gender and depression: dual pathways influencing adolescents' physical activity and psychological wellbeing
Source: Front Public Health. 2025 Oct 17;13:1663388. doi: 10.3389/fpubh.2025.1663388 (PMC12575225; doi:10.3389/fpubh.2025.1663388)
Supplement: Supplementary file 1 [file Data_Sheet_1.csv]

genger	age	grade	VPA	MPA	LPA	ASE1	ASE2	ASE3	ASE4	ASE5	MD1	MD2	MD3	MD4	MD5	MD6	EM1	EM2	EM3	EM4	EM5	EM6	EM7	EM8	SE1	SE2	SE3	SE4	SE5	SE6	SC1	SC2	SC3	SC4	SC5	SC6	DP1	DP2	DP3	DP4	DP5	DP6	DP7	PP1	PP2	PP3	PP4	PP5	CHAESE
1	14	8	2	0	7	1	1	1	1	1	1	1	1	1	1	3	1	1	1	1	1	1	1	1	1	0	2	1	1	2	2	2	2	1	1	1	1	1	1	1	1	1	2	1	2	0	0	0	61
1	14	8	2	3	8	2	2	2	2	2	2	3	3	3	2	3	0	3	3	2	2	2	2	2	2	1	2	2	2	3	3	3	3	3	3	3	0	0	0	0	0	1	0	3	3	3	3	3	66
2	13	8	0	2	5	0	1	1	3	2	2	2	1	3	2	3	1	2	1	2	1	2	1	2	1	1	1	1	0	2	3	3	0	0	2	1	1	0	1	0	1	2	0	3	3	3	3	3	31
1	14	8	5	8	8	3	3	3	3	3	3	3	3	3	3	3	3	3	3	3	3	3	3	3	3	3	3	3	3	3	3	3	3	1	3	3	0	0	0	0	0	0	0	3	3	3	3	3	85
2	14	8	4	5	8	3	3	3	3	3	3	3	3	2	3	3	3	3	3	3	3	3	3	3	3	3	0	3	3	0	3	3	3	3	3	3	0	0	0	0	0	0	0	2	3	3	3	1	88
1	14	8	7	4	5	3	3	3	3	3	3	3	3	3	3	3	3	3	3	3	3	3	3	3	3	3	3	3	3	3	3	3	3	3	3	3	0	0	0	0	0	0	0	3	3	3	3	3	75
1	14	8	5	5	3	3	3	3	3	3	3	3	3	3	3	3	3	3	3	3	3	3	3	3	3	3	2	3	3	3	1	2	3	2	2	3	0	0	0	0	0	0	0	3	3	3	3	3	88
1	14	8	5	7	8	3	2	2	2	2	2	2	3	3	2	3	2	3	3	2	2	2	3	3	3	1	3	2	1	3	3	2	2	1	3	2	0	0	0	0	0	0	0	2	2	2	2	3	85
1	14	8	5	6	7	3	3	3	3	3	3	3	3	3	3	3	2	3	3	3	3	3	3	3	3	3	0	3	3	3	3	3	3	3	3	3	0	0	0	0	0	0	0	3	0	3	3	3	80
2	14	8	5	2	7	2	2	2	3	1	2	2	3	3	2	3	3	3	3	3	3	3	3	3	2	1	3	3	3	3	3	3	3	3	3	3	0	0	0	0	0	0	0	3	3	3	3	3	88
1	14	8	2	4	8	3	3	3	3	3	3	3	3	3	3	3	3	3	3	3	3	3	3	3	2	2	3	2	2	3	3	3	3	3	3	3	0	0	0	0	0	0	0	1	3	1	0	0	81.5
1	13	8	8	5	7	3	3	3	3	3	3	3	3	3	3	3	3	3	3	3	3	3	3	3	3	3	3	3	3	3	3	3	3	3	3	3	0	0	0	0	0	0	0	3	3	3	3	3	75
2	14	8	5	8	8	3	3	3	3	3	3	3	3	3	3	3	3	3	3	3	3	3	3	3	3	3	3	3	3	3	3	3	3	1	3	3	0	0	0	0	0	0	0	3	3	3	3	3	80
2	14	8	3	8	8	3	3	3	3	3	3	3	3	3	3	3	3	3	3	3	3	3	3	3	3	3	3	3	3	3	3	3	3	3	3	3	0	0	0	0	0	0	0	3	3	3	3	3	80
2	14	8	5	8	8	3	3	3	3	3	3	3	3	3	3	3	3	3	3	3	3	3	3	3	3	3	3	3	3	3	3	3	3	1	3	3	0	0	0	0	0	0	0	3	3	3	3	3	84
2	14	8	2	2	3	2	2	2	2	2	3	2	2	2	2	3	2	2	2	2	2	2	2	2	3	3	2	2	2	2	2	2	2	2	1	2	1	1	1	1	0	1	1	2	3	2	1	1	92
1	14	8	3	5	7	3	3	3	3	3	3	3	3	3	3	2	3	3	3	3	3	3	3	3	3	3	3	3	3	3	2	2	3	3	2	3	0	0	0	0	0	0	0	2	3	3	3	2	63
2	14	8	4	3	2	1	2	2	2	3	2	1	2	1	2	1	2	2	1	2	1	1	2	1	2	2	1	2	2	1	2	2	2	2	2	2	1	2	1	1	1	1	2	2	2	2	2	2	77
1	14	8	7	6	5	3	3	3	3	3	3	3	3	3	3	3	3	3	3	3	3	3	3	3	3	1	0	3	3	3	3	3	3	3	3	3	0	0	1	0	0	0	0	3	3	3	3	3	84
1	14	8	8	7	8	1	1	1	1	1	2	2	2	2	2	2	3	1	1	1	1	1	1	1	1	1	2	1	1	2	2	2	2	2	2	2	2	3	3	3	3	3	3	0	0	0	0	0	76
2	14	8	5	3	0	1	1	1	1	1	2	2	2	2	2	3	1	2	2	1	1	1	1	1	2	1	2	1	2	2	1	1	1	1	1	1	1	1	1	1	1	1	1	3	1	2	1	1	80
1	14	8	2	5	7	2	2	2	2	2	2	3	2	2	3	3	3	3	2	2	1	2	2	2	2	1	3	2	1	3	2	1	2	2	1	3	0	0	0	0	0	0	0	3	3	2	1	1	75
1	14	8	4	6	8	3	3	1	3	1	0	2	2	2	2	3	0	1	0	2	1	1	1	1	3	1	2	1	1	2	2	2	3	3	2	3	1	1	0	0	0	1	1	3	2	3	0	3	74
2	14	8	5	2	7	1	1	1	2	0	2	1	2	2	2	2	3	2	2	1	1	2	1	0	1	1	1	0	0	2	2	1	2	2	1	3	2	1	1	2	1	3	2	2	2	1	1	1	77
2	14	8	3	4	5	2	2	2	2	2	3	3	0	3	3	3	3	3	3	3	3	3	3	3	3	3	3	3	3	3	3	3	3	3	3	3	0	0	0	0	0	0	0	3	3	3	3	3	68
2	13	8	6	7	7	2	2	2	2	1	3	2	2	1	3	2	1	2	2	2	3	0	1	2	1	0	1	3	0	0	3	3	3	2	3	0	0	0	0	0	0	0	3	3	2	1	2	2	77
2	14	8	2	5	6	1	2	2	1	1	2	2	2	3	2	3	1	1	1	2	0	1	0	1	1	1	2	1	1	1	1	2	2	1	2	1	1	1	1	1	1	0	2	2	2	1	1	1	72
2	14	8	5	5	7	2	2	2	3	2	2	3	3	3	3	3	2	3	3	2	3	3	3	3	3	2	3	3	3	3	3	3	3	2	3	3	1	1	1	1	0	0	1	3	3	3	1	2	72
2	14	8	3	3	5	1	1	2	1	1	2	3	2	2	2	3	2	2	2	1	1	1	1	1	2	1	2	1	1	2	3	3	3	3	3	3	1	1	0	1	1	1	1	2	2	2	0	0	76
1	14	8	5	2	1	1	2	2	3	2	2	1	2	3	2	2	3	3	2	3	2	2	3	3	2	2	3	3	2	3	3	2	1	2	3	2	1	1	0	0	0	1	1	3	3	3	3	3	73
1	13	8	2	3	1	2	2	2	2	2	2	2	2	2	2	3	2	2	1	2	2	2	2	2	2	1	2	2	2	2	2	2	2	2	2	2	1	1	1	1	1	1	1	2	2	2	2	2	75
2	13	8	0	3	2	1	1	1	1	2	1	0	1	1	2	2	3	1	3	1	1	2	1	1	1	1	1	1	1	1	2	3	1	2	3	1	1	0	0	0	2	2	1	2	3	3	1	1	66
1	14	8	4	7	8	2	2	2	1	2	2	1	2	1	2	2	2	2	3	2	0	1	1	0	1	1	1	2	1	0	1	0	3	3	1	3	1	1	0	2	1	2	2	2	2	2	1	2	83
1	13	8	7	6	5	3	1	1	1	1	1	1	1	1	3	3	2	2	3	2	0	0	1	1	1	1	1	1	1	1	2	2	1	2	2	0	2	2	2	1	2	2	1	0	0	0	0	0	87
1	14	8	5	8	8	2	1	2	1	2	2	2	1	2	2	2	2	2	2	2	2	2	2	2	2	1	2	1	1	1	3	2	2	2	1	2	1	1	1	1	1	1	1	3	3	3	3	3	82
2	14	8	2	5	8	1	1	2	2	1	2	2	2	2	3	3	2	1	1	3	1	2	1	1	1	1	1	1	1	1	1	1	2	1	1	3	1	1	1	1	1	2	1	3	3	3	3	3	83
2	14	8	4	7	3	2	2	2	2	3	2	2	1	3	2	3	3	3	3	3	3	2	1	1	2	3	3	3	3	3	2	1	1	2	2	2	0	0	0	0	0	1	1	1	2	1	2	1	88
1	14	8	8	5	3	2	2	2	2	2	2	2	3	1	2	2	1	2	1	1	2	2	1	2	3	2	2	2	2	2	3	1	2	1	2	1	0	1	1	1	0	1	0	2	1	2	0	1	75
1	14	8	4	6	7	1	2	2	1	2	0	0	1	1	2	3	1	1	1	3	1	2	1	1	3	1	0	1	1	1	3	3	3	1	2	3	2	3	2	2	2	2	3	3	2	3	3	2	79
2	14	8	3	4	8	1	2	3	2	1	3	3	3	3	3	3	2	2	1	2	1	1	2	2	1	1	3	1	2	3	2	2	2	2	2	2	0	0	0	0	0	0	0	2	2	2	2	1	84
1	14	8	5	6	7	1	2	2	2	0	2	2	2	3	3	3	2	3	1	2	0	1	1	2	0	1	3	2	1	2	3	2	2	2	1	0	0	1	0	0	1	1	0	2	2	3	0	3	73
2	14	8	1	5	8	1	0	1	1	0	2	2	1	1	1	3	1	1	1	1	0	1	0	0	2	1	2	2	2	1	2	2	2	2	1	2	1	1	0	2	1	1	3	3	2	2	2	2	68
2	14	8	0	2	7	3	2	2	2	3	2	3	2	3	1	3	1	2	3	3	3	3	1	1	3	3	3	2	1	3	1	1	3	3	1	3	0	0	0	0	0	0	1	2	2	2	2	2	83
2	13	8	1	4	8	3	2	2	2	2	2	3	3	3	2	3	2	3	3	3	3	3	3	2	3	3	3	3	3	3	3	3	3	3	3	3	0	0	0	1	0	0	1	3	3	2	2	2	69
2	14	8	4	4	8	1	1	1	1	1	2	2	2	2	2	2	3	2	2	2	1	3	1	3	2	2	3	0	3	3	3	3	3	3	3	3	0	0	0	0	0	0	1	1	3	3	2	2	58
1	15	8	8	8	8	3	3	3	3	3	2	2	2	2	1	0	3	3	3	3	3	3	3	3	3	3	3	3	3	3	3	3	3	3	3	3	0	0	0	0	0	0	0	3	3	3	3	3	76
2	14	8	2	5	8	1	1	1	1	1	3	3	2	2	1	3	1	2	2	2	1	3	1	1	1	0	2	1	0	2	1	0	1	1	0	3	1	1	1	1	1	1	2	0	1	1	0	0	74
2	14	8	1	2	5	1	1	1	1	1	3	2	1	1	2	3	2	2	2	2	1	1	1	2	1	0	2	2	2	2	1	1	2	1	0	3	0	1	1	1	1	1	1	1	1	1	0	1	70
1	14	8	7	5	3	3	2	3	2	3	2	3	2	2	3	3	3	2	3	3	2	3	2	3	3	2	1	2	3	2	3	3	2	1	3	3	0	0	0	1	0	1	1	1	0	1	0	0	70
1	14	8	2	4	8	3	2	2	2	2	2	2	2	2	2	2	2	2	2	2	2	2	3	3	2	2	2	2	2	2	2	2	2	2	0	0	0	0	0	0	0	0	3	2	3	1	1	0	77
2	14	8	2	1	3	0	0	1	1	1	2	2	3	2	2	3	0	0	0	2	1	1	1	2	0	0	3	1	0	3	1	1	2	1	1	2	1	1	1	1	1	1	1	0	1	0	0	0	45
1	14	8	4	4	6	3	2	3	2	2	2	3	2	1	2	0	1	1	1	1	1	1	1	1	3	3	3	2	2	3	3	0	2	2	1	2	0	1	0	1	0	1	0	2	1	1	0	1	86
1	14	8	2	4	5	2	2	2	2	2	2	2	2	2	2	3	2	2	2	1	1	1	0	0	2	1	2	2	1	2	3	2	1	1	2	1	0	0	0	0	0	1	1	2	2	2	1	1	63
1	14	8	8	5	2	1	2	2	2	1	2	3	3	3	2	3	3	3	3	3	3	3	3	3	0	1	1	0	1	0	1	2	2	1	2	1	2	1	2	2	2	2	1	1	1	1	0	1	76
1	14	8	4	3	6	1	1	2	2	0	1	2	1	1	0	2	1	0	0	2	0	0	0	0	1	0	1	0	0	1	1	1	1	1	0	2	2	1	0	1	2	1	1	2	0	2	2	1	77
1	15	8	5	1	1	1	2	1	1	3	3	3	3	3	3	3	3	3	3	2	3	3	2	2	3	3	3	3	3	3	2	2	3	2	2	3	0	0	0	0	0	0	0	2	2	2	3	2	69
1	14	8	2	1	1	3	3	3	3	3	3	3	3	3	3	3	1	3	3	3	2	3	3	3	3	3	3	3	3	3	3	3	3	2	3	3	0	0	0	0	0	0	0	3	3	3	3	3	62
2	14	8	2	3	4	1	1	2	2	1	1	1	1	2	1	2	0	1	1	3	0	0	2	2	1	1	0	1	1	1	1	1	1	0	0	1	2	2	1	2	2	2	1	1	1	0	0	0	81
2	13	8	3	8	8	1	1	1	1	1	3	3	3	3	3	3	2	2	2	2	2	2	1	1	3	3	2	3	3	3	2	2	2	2	2	2	0	0	0	0	0	0	1	2	2	2	2	2	75
2	14	8	6	7	5	1	2	3	2	1	1	1	1	0	1	0	2	2	1	3	1	1	2	1	1	1	1	1	1	1	0	1	2	1	0	1	2	1	2	2	2	2	2	2	2	2	2	0	83
2	14	8	4	5	2	1	1	2	2	1	2	2	3	1	2	3	2	1	1	2	1	1	0	0	1	0	1	1	1	2	0	0	0	0	1	0	1	1	0	1	1	0	2	1	0	1	2	0	83
1	14	8	1	5	7	1	1	1	1	1	2	1	1	3	1	3	2	3	2	2	1	2	3	3	0	0	1	0	0	1	0	0	1	1	0	1	2	2	2	2	2	2	2	3	3	3	3	3	76
1	14	8	5	7	8	3	3	3	3	3	3	2	3	3	3	3	3	3	3	3	3	3	3	3	3	3	3	3	3	3	2	2	2	2	2	2	0	0	0	0	0	0	0	3	3	3	3	3	86
1	14	8	3	4	4	2	3	3	3	2	2	2	2	2	2	3	2	2	2	2	2	2	2	2	2	1	3	2	2	2	2	2	2	2	2	2	0	0	1	1	0	1	0	2	2	2	1	2	90
2	14	8	1	7	2	1	1	2	1	0	2	1	2	1	2	1	1	0	0	0	1	1	2	1	1	0	0	1	1	0	1	0	2	1	0	1	3	3	1	2	3	1	2	3	3	2	2	2	80
2	14	8	3	2	8	1	1	1	1	1	2	3	2	3	2	3	1	1	2	1	1	1	2	3	1	1	3	1	1	3	2	3	2	2	2	3	0	0	0	0	0	0	0	3	3	3	3	3	82
1	14	8	4	5	2	1	2	2	2	1	3	3	2	3	3	3	2	2	1	1	2	2	1	2	2	1	3	3	3	3	3	3	2	3	3	3	0	0	0	0	0	1	0	3	3	3	3	3	73
2	13	8	0	1	7	0	1	2	1	1	2	2	2	2	2	3	1	1	1	1	0	1	1	1	1	0	3	2	1	3	2	1	2	2	1	2	1	0	0	0	0	0	1	3	2	1	0	0	81
1	14	8	3	2	1	3	3	3	3	3	3	3	3	3	3	3	3	3	3	3	3	3	3	3	3	3	0	3	3	0	3	3	3	3	3	3	0	0	0	0	0	0	0	3	3	3	3	3	65
1	13	8	3	6	7	3	3	3	3	3	3	3	2	3	2	3	2	3	3	3	3	3	2	2	3	3	3	3	3	3	3	3	2	3	3	2	0	0	0	0	0	1	1	1	3	3	1	2	84
2	13	8	3	4	7	1	2	2	2	1	1	2	2	2	1	3	2	2	2	2	1	2	2	1	2	1	1	1	1	2	2	1	2	1	1	2	2	2	1	2	1	2	1	2	3	3	1	2	91
2	14	8	1	3	7	1	2	1	2	1	1	3	2	3	2	3	3	3	3	3	1	3	3	3	1	1	2	1	1	1	1	1	2	3	1	0	2	2	1	1	1	2	3	3	2	2	0	1	91
1	14	8	5	8	2	1	1	1	1	1	2	3	3	3	3	3	1	2	2	2	2	2	2	2	2	1	2	2	1	3	3	3	2	3	3	3	0	0	0	0	0	0	0	3	3	3	3	3	66
1	14	8	3	6	8	1	1	1	1	1	1	2	1	3	2	3	0	1	1	2	1	2	1	1	1	1	3	2	1	2	2	2	1	1	0	0	1	1	0	0	0	0	1	3	3	3	1	1	63
2	15	8	2	7	8	3	3	3	3	3	3	3	3	3	3	3	3	3	3	3	3	3	3	3	3	3	3	3	3	3	3	3	3	3	3	3	0	0	0	0	0	0	0	3	3	3	3	3	73
1	14	8	5	5	8	3	2	2	3	3	3	3	3	3	3	3	1	3	3	3	3	2	1	1	3	3	3	3	3	3	3	3	2	1	2	1	0	0	0	0	0	0	0	3	3	3	3	3	53
1	14	8	8	8	8	2	2	2	1	1	2	3	3	2	3	3	2	1	1	1	1	2	2	2	2	2	2	2	3	2	2	2	1	2	3	3	0	0	1	0	0	0	0	1	2	2	2	1	75
2	13	8	4	6	8	2	2	2	2	2	2	3	3	2	2	3	2	2	3	2	3	3	3	3	3	3	2	3	2	3	3	3	3	3	2	3	0	0	0	0	0	0	0	3	3	3	2	3	72
1	14	8	6	8	3	3	3	2	3	2	2	3	3	3	3	3	3	3	3	3	3	3	3	3	3	3	3	3	3	3	3	3	3	3	1	3	0	0	0	0	0	0	1	3	3	3	3	3	75
1	14	8	6	3	2	3	3	3	3	3	3	3	3	3	3	3	2	3	3	3	3	3	3	3	2	2	3	3	2	3	3	3	3	3	3	3	0	0	0	0	0	0	0	3	3	3	3	3	83
1	13	8	8	8	8	3	3	3	3	3	3	3	3	2	3	2	2	2	2	1	2	3	2	2	2	2	3	3	2	3	2	3	3	3	1	3	0	0	0	0	0	0	0	3	3	1	1	2	82
1	13	8	0	2	2	3	3	0	3	3	2	3	3	2	2	3	1	2	2	1	3	3	3	3	3	3	3	3	3	3	3	3	3	3	3	3	0	0	0	0	0	0	0	2	2	2	2	2	63
1	14	8	3	6	8	2	2	2	2	1	2	3	2	2	2	3	2	1	1	2	3	2	1	2	3	2	2	2	3	2	2	2	2	3	2	3	1	0	1	1	1	1	0	1	1	2	2	1	83
2	14	8	4	6	8	1	2	2	2	1	2	3	2	1	2	3	3	1	1	2	2	2	2	2	2	1	2	1	1	3	3	3	3	1	3	3	1	1	0	1	0	1	1	1	2	1	0	0	86
1	15	8	2	5	5	1	1	1	2	1	1	2	2	1	1	2	1	2	2	1	1	1	2	2	1	0	1	1	0	1	1	0	2	2	0	1	2	2	2	1	2	2	2	1	2	3	1	2	71
2	13	8	4	5	7	3	3	3	2	3	3	3	3	2	2	3	3	3	3	3	3	2	2	2	3	3	2	3	3	2	3	3	3	3	2	3	0	0	0	0	0	0	1	3	3	3	3	3	74
2	14	8	2	3	8	2	1	1	2	2	1	3	3	3	3	3	3	3	3	3	3	2	2	3	2	2	1	3	2	3	2	2	2	2	1	2	0	0	0	0	0	0	0	1	1	2	2	2	65
1	13	8	5	4	8	2	2	2	2	3	3	2	3	2	3	3	1	3	3	3	3	3	3	3	3	2	3	3	3	3	3	3	2	1	1	3	0	0	0	0	0	0	0	3	3	3	3	2	65
1	14	8	2	3	3	3	3	2	2	3	2	3	3	3	3	3	3	3	3	2	3	2	2	2	3	2	3	2	2	3	3	3	3	3	3	3	0	0	0	0	0	0	1	3	3	3	3	3	84
1	13	8	4	2	8	3	2	2	3	2	3	3	3	2	2	3	2	3	3	2	2	3	2	3	3	3	2	3	3	3	3	3	3	3	2	3	0	0	0	0	0	1	1	3	2	3	3	2	63
1	14	8	2	3	7	1	1	2	2	2	2	2	1	3	2	3	2	1	1	1	2	3	2	3	2	2	2	2	2	2	3	3	2	2	3	2	1	1	1	0	1	1	2	3	3	3	2	3	79
2	14	8	2	3	5	3	3	3	3	3	3	3	3	3	3	3	3	3	3	3	3	3	3	3	3	3	3	3	3	3	3	3	3	3	3	3	0	0	0	0	0	0	0	3	3	3	3	3	72
1	14	8	8	5	8	0	0	1	1	1	2	2	1	2	1	2	1	2	2	2	2	2	2	2	1	1	3	1	1	3	1	1	1	0	0	2	1	2	1	0	0	0	2	2	1	2	2	2	50
2	14	8	5	2	7	1	1	2	2	2	2	1	1	1	2	3	2	1	2	3	2	2	1	1	2	2	2	2	3	2	2	2	3	3	2	3	1	1	1	1	0	1	2	3	3	3	2	2	75
2	14	8	5	3	7	2	2	2	2	1	3	3	3	2	3	3	1	2	2	1	1	3	3	2	3	2	3	2	1	3	3	3	3	2	2	3	0	0	0	0	0	0	3	3	3	2	1	2	74
1	14	8	3	3	8	3	3	2	2	3	3	3	3	3	3	3	3	3	3	3	3	3	3	3	3	3	3	3	3	3	3	3	3	3	3	3	0	0	0	0	0	0	0	0	3	3	0	0	61
2	14	8	1	4	7	3	3	3	3	3	3	3	2	1	3	3	3	3	3	3	3	3	3	3	3	3	0	3	3	0	2	2	2	3	3	3	0	0	0	0	0	0	0	2	3	2	2	2	75
1	14	8	5	7	8	3	1	2	3	3	3	3	2	3	1	3	3	1	3	2	3	3	2	3	3	3	3	3	3	3	3	2	3	1	3	3	0	0	0	1	0	1	2	2	3	3	1	2	75
1	14	8	6	7	8	3	2	3	2	2	2	3	2	2	2	3	2	2	2	2	2	2	2	2	2	2	2	2	3	2	2	3	3	2	2	3	1	0	1	1	1	2	1	3	2	2	2	3	81
1	14	8	4	6	8	2	3	2	2	2	3	3	3	3	3	3	3	3	3	3	3	3	3	3	3	1	3	3	3	3	3	3	3	2	3	3	0	0	0	0	0	0	0	3	3	3	3	3	86
1	13	8	3	7	8	3	3	2	2	3	3	2	2	1	2	3	2	2	2	3	3	3	3	3	3	3	3	3	2	3	3	3	2	2	2	3	0	0	0	0	0	0	1	3	3	3	2	2	80
2	14	8	5	6	8	3	3	3	3	3	2	2	2	2	2	3	1	2	2	3	1	2	2	2	2	3	3	2	2	2	2	2	2	2	2	2	0	0	0	0	0	0	0	2	2	2	2	2	77
2	14	8	2	4	7	1	1	3	3	3	2	3	3	3	3	3	2	2	2	2	2	3	3	3	2	1	2	1	1	3	2	2	2	2	1	2	0	1	1	1	0	1	0	3	3	3	3	3	82
2	14	8	5	5	5	2	2	2	2	2	2	2	2	2	2	2	0	2	2	2	2	2	2	2	1	1	1	2	1	1	2	0	1	0	2	0	1	2	0	0	0	0	0	1	0	3	3	3	81
2	14	8	5	6	8	3	3	3	3	3	3	3	3	3	3	3	3	3	3	3	3	3	3	3	3	3	0	0	3	0	0	3	3	3	3	3	3	0	0	0	0	0	0	3	3	3	3	3	72
2	14	8	2	4	7	2	2	2	2	1	2	3	3	2	2	3	2	2	2	2	2	2	2	2	3	3	3	3	2	3	2	2	2	2	2	2	0	0	1	1	0	0	1	3	3	3	3	0	81
2	14	8	1	3	5	1	1	2	2	1	2	2	2	2	1	3	2	2	2	2	1	2	2	2	1	1	2	1	1	2	2	2	2	1	1	1	1	2	1	1	1	1	1	2	2	2	1	2	73
2	13	8	5	5	7	3	3	3	3	3	3	3	2	0	3	3	2	3	3	3	3	3	3	3	3	3	3	3	3	3	3	3	3	3	3	3	0	0	0	0	0	0	0	3	3	3	3	3	67
2	14	8	2	5	6	3	3	3	3	3	3	3	3	3	3	3	1	3	3	3	3	3	3	3	3	3	3	3	3	3	3	3	3	3	3	3	0	0	0	0	0	0	0	3	3	3	3	3	69
1	13	8	3	5	8	2	3	3	2	3	2	2	2	3	1	3	0	2	3	2	2	2	3	3	3	3	2	3	3	2	3	3	3	3	3	3	0	0	0	0	0	0	1	2	3	3	1	3	68
2	13	8	1	5	7	1	2	3	3	2	3	2	2	2	2	3	2	1	1	3	1	2	2	1	3	2	2	2	2	2	1	0	1	0	0	1	1	0	0	2	1	1	1	3	3	3	0	1	84
1	13	8	6	4	2	3	3	3	3	3	3	3	3	3	3	3	3	3	3	3	3	3	2	2	2	3	3	3	3	3	3	3	3	3	3	3	0	0	0	0	0	0	0	3	3	3	3	3	67
1	14	8	3	2	2	1	2	1	2	2	2	3	3	2	2	3	1	3	3	2	1	2	3	2	2	1	3	2	1	3	3	3	2	2	3	3	0	0	0	0	0	0	0	2	2	2	2	1	48
2	15	8	2	3	7	2	2	2	1	2	2	2	2	2	1	3	1	2	2	2	2	2	3	3	2	2	2	2	2	3	3	3	3	3	3	3	1	1	1	0	1	1	0	3	3	3	3	3	80
1	13	8	5	5	8	1	2	2	2	2	2	1	2	3	1	3	2	1	2	2	2	2	1	2	3	2	2	2	1	3	2	2	1	0	2	0	0	0	1	1	0	0	1	3	2	3	0	3	62
1	14	8	1	1	5	1	2	2	2	1	3	2	3	2	2	3	3	2	2	2	1	2	2	2	2	1	2	2	2	2	3	3	2	2	3	2	1	0	1	0	1	1	2	2	3	2	1	2	74
1	15	8	8	8	2	1	1	1	2	1	3	3	2	2	1	3	3	2	2	3	1	2	0	1	2	2	3	3	3	3	2	1	1	1	1	2	0	0	0	0	0	0	3	3	3	3	3	3	60
1	14	8	8	8	2	2	2	3	1	1	2	2	2	3	1	3	2	1	2	0	1	2	3	1	1	0	2	2	1	2	2	1	2	2	0	3	1	1	1	0	1	0	2	3	1	2	1	3	79
1	13	8	2	3	8	2	1	1	2	1	2	3	3	2	2	3	3	2	2	1	1	3	2	3	3	2	2	2	1	3	3	1	2	2	3	3	1	1	1	0	1	2	3	3	3	2	0	0	75
1	14	8	3	8	4	3	3	3	3	3	3	3	2	2	2	3	3	2	2	2	3	3	3	3	3	2	3	2	2	3	3	3	2	3	3	3	1	0	0	0	0	0	1	2	3	3	3	3	75
1	14	8	3	4	8	2	1	2	2	0	2	2	1	1	2	3	1	2	2	0	1	1	1	0	1	0	2	2	1	1	2	2	1	0	2	1	1	0	0	0	1	1	2	2	2	2	1	3	60
2	14	8	3	5	6	1	2	2	2	1	3	1	2	2	3	3	2	2	2	2	1	1	2	2	1	1	2	1	1	2	2	1	2	2	0	3	1	1	0	0	0	1	0	1	1	1	1	1	69
2	14	8	0	2	3	0	1	2	1	1	2	2	2	2	1	3	2	0	1	2	1	3	3	0	2	3	0	3	2	2	2	2	3	3	0	3	3	2	1	1	1	1	1	3	3	2	2	1	71
2	13	8	1	2	4	2	2	2	2	2	2	2	3	3	3	3	3	2	2	2	3	3	3	3	3	2	3	2	2	3	2	2	3	3	2	3	0	0	0	0	0	0	0	3	3	3	3	3	68
1	14	8	8	8	8	3	3	3	3	3	3	3	3	3	3	3	3	3	3	3	3	3	3	3	3	3	3	3	3	3	3	3	3	3	3	3	0	0	0	0	0	0	0	3	3	3	3	3	82
1	13	8	0	4	8	1	1	1	1	1	3	1	1	2	1	3	2	2	2	1	1	1	2	2	1	1	2	2	1	3	2	2	2	2	1	2	0	1	0	1	0	1	2	1	1	2	2	1	61
1	13	8	8	8	8	3	3	3	3	3	3	3	3	3	3	3	3	3	3	3	3	3	3	3	3	3	0	3	3	0	3	3	3	3	3	3	0	0	0	0	0	0	0	3	3	3	3	3	69
1	14	8	8	8	8	2	1	2	1	2	2	3	2	2	2	3	3	2	1	2	0	1	3	3	3	2	1	1	0	2	2	2	2	2	1	3	1	1	1	1	1	2	1	0	2	0	0	0	77
2	14	8	1	5	6	1	1	1	1	1	1	3	3	3	2	3	2	2	2	3	1	2	2	2	1	1	2	2	1	1	3	2	1	1	1	3	1	2	2	0	0	1	2	1	0	1	0	1	66
2	13	8	1	3	8	2	2	2	2	2	2	2	2	2	2	3	3	3	3	3	3	3	2	2	2	2	2	2	2	2	2	2	2	2	2	2	1	1	1	1	1	1	1	3	3	3	3	3	75
2	15	8	1	1	7	3	2	2	2	1	2	3	3	3	3	3	3	3	3	3	2	2	1	2	2	1	3	2	2	3	2	1	1	0	2	3	0	0	0	1	0	0	0	1	3	3	2	3	72
2	14	8	1	1	7	1	2	2	2	1	2	2	2	1	2	3	2	1	0	2	0	1	0	0	1	0	1	1	1	1	1	2	3	2	2	3	1	0	1	1	2	1	2	1	2	0	0	0	79
1	14	8	4	6	6	3	3	3	3	1	3	3	3	3	3	3	3	3	3	3	3	3	3	3	3	3	3	3	3	3	3	3	3	2	3	3	0	0	0	0	0	0	0	3	3	3	3	3	73
1	14	8	4	8	3	1	1	1	1	2	2	2	2	2	2	3	2	2	2	1	2	2	1	1	2	1	2	1	1	2	3	3	3	1	1	2	1	1	1	1	1	1	1	3	3	3	3	2	47
1	14	8	4	5	7	1	2	2	2	1	2	3	3	3	3	3	2	3	3	3	2	2	3	3	2	1	1	2	2	3	2	2	2	2	2	2	0	0	0	0	0	0	0	2	3	2	2	2	62
2	14	8	1	6	8	1	1	0	0	1	1	2	1	3	1	3	3	0	3	2	0	0	0	0	2	2	1	2	2	2	3	2	3	3	2	3	0	0	0	1	1	1	1	3	3	3	3	3	34
1	15	8	3	2	8	2	2	2	2	2	2	2	3	3	2	3	2	2	2	2	1	2	1	2	2	1	2	2	2	2	2	2	2	2	1	2	1	1	1	1	1	1	1	3	3	3	1	2	70
2	14	8	5	7	8	2	3	3	2	2	3	3	3	2	3	3	3	2	3	3	2	3	3	3	3	3	3	3	2	3	3	3	3	3	3	3	0	0	1	0	0	1	0	3	3	3	3	3	83
1	15	8	8	8	0	0	0	3	3	3	3	3	3	3	0	3	0	0	1	1	3	0	3	1	0	3	3	1	0	3	1	3	3	3	3	1	3	1	1	1	0	1	0	3	3	3	3	1	76
2	14	8	5	6	7	2	2	2	2	2	3	3	3	3	3	3	3	2	2	2	3	3	3	3	0	2	2	3	1	3	3	3	3	1	3	2	0	0	0	0	0	0	0	2	3	3	3	3	74
1	14	8	0	8	0	2	2	3	2	1	3	3	2	2	3	3	2	2	2	1	2	1	2	2	2	2	3	2	1	2	1	1	0	0	0	1	1	2	2	2	1	1	1	1	3	3	1	0	81
1	13	8	5	3	8	2	2	2	3	2	1	2	3	3	2	3	2	2	2	2	2	2	2	2	1	0	2	2	2	2	2	1	2	2	2	2	0	0	0	0	0	0	1	3	3	3	3	3	76
2	14	8	1	1	2	1	1	2	2	1	0	1	2	1	1	2	1	3	2	2	2	3	2	2	2	1	2	1	2	2	3	3	2	2	2	2	0	0	0	0	0	0	0	3	3	3	3	3	88
1	14	8	8	8	8	1	1	1	1	1	2	2	2	2	1	3	1	1	1	1	1	1	1	1	1	1	2	1	1	2	1	1	1	1	1	1	1	1	1	1	1	1	1	0	0	1	0	0	52
2	14	8	2	6	2	2	1	2	3	3	3	3	3	3	2	3	3	0	0	3	3	3	0	0	3	3	3	3	2	2	3	3	3	3	3	3	1	1	1	1	1	1	1	3	3	3	3	3	53
2	15	8	2	7	8	2	3	2	3	3	3	3	3	3	3	3	3	3	3	2	3	3	3	3	2	3	3	3	3	3	3	3	2	2	3	3	0	0	0	0	0	0	0	2	3	3	3	3	65
2	14	8	5	6	8	3	3	3	3	3	3	2	2	2	2	3	3	3	2	3	1	2	2	3	3	0	0	1	0	0	3	2	2	3	3	0	0	0	0	0	0	0	3	3	3	3	1	3	80
2	13	8	2	5	8	2	2	2	2	2	2	3	2	2	2	3	2	2	2	2	2	2	2	2	2	2	2	2	2	2	3	3	3	3	1	0	1	1	0	0	1	1	1	1	2	2	2	2	72
1	14	8	8	5	8	3	3	3	3	3	3	3	2	3	3	1	2	2	2	2	3	2	2	2	2	2	2	2	2	3	3	3	2	2	1	2	0	0	0	0	0	1	1	1	3	2	1	2	76
1	13	8	2	4	8	2	1	3	1	2	1	2	2	2	2	3	2	2	2	2	2	2	2	2	2	1	3	3	3	3	2	3	3	3	1	3	0	1	1	0	0	1	1	1	0	1	1	2	81
2	14	8	3	0	8	1	3	2	3	1	2	0	2	2	2	3	3	3	3	3	1	1	2	1	1	2	2	1	1	2	2	1	1	0	1	1	1	1	2	3	0	1	2	0	3	2	2	1	77
1	14	8	8	5	8	3	3	3	3	3	2	2	2	2	2	3	3	3	3	3	3	3	3	3	3	3	2	3	1	2	3	3	3	1	3	3	1	0	0	0	0	0	0	3	3	3	3	3	68
2	14	8	2	1	4	1	1	1	2	1	2	3	2	2	2	3	2	2	1	1	1	2	3	1	1	1	2	2	1	2	2	2	2	2	2	2	1	1	1	1	1	1	3	3	1	3	1	2	54
2	14	8	1	2	5	1	1	2	3	1	2	2	2	1	1	1	1	2	2	1	1	2	2	2	1	0	2	1	1	3	2	2	2	2	2	3	1	1	0	1	0	1	0	2	2	2	2	2	67
2	14	8	1	5	1	1	2	3	2	1	2	1	2	2	2	3	2	2	1	2	1	1	2	2	1	1	2	1	2	3	0	3	1	1	1	2	0	1	1	1	1	0	1	2	3	2	3	1	52
2	14	8	2	4	3	0	1	1	1	1	2	2	1	0	1	2	3	1	1	3	0	0	0	0	0	1	3	1	0	3	0	0	3	3	1	3	2	3	2	1	2	2	1	2	3	3	3	3	52
2	14	8	0	1	5	0	1	1	1	1	1	2	2	2	2	2	0	2	2	2	0	0	2	2	0	0	3	0	0	3	1	2	3	3	2	3	0	0	0	0	0	0	0	1	0	0	0	0	42
2	14	8	2	7	7	2	1	1	1	2	2	3	2	3	2	3	1	2	2	2	2	2	2	2	2	2	1	3	3	3	3	3	3	1	1	1	2	0	0	0	0	0	0	3	3	2	1	2	58
2	14	8	3	4	8	1	1	1	1	1	2	2	3	3	3	3	0	2	2	2	2	2	2	2	2	2	3	1	1	2	0	0	1	1	0	2	1	1	1	0	0	0	3	3	3	3	3	3	60
2	14	8	0	4	2	1	1	1	1	1	2	1	2	3	2	3	1	1	1	1	1	3	3	1	2	2	2	1	1	2	2	1	3	3	3	3	2	2	1	3	1	1	2	2	2	2	1	1	55
2	15	8	1	2	4	1	1	2	1	1	3	3	2	3	3	3	1	3	2	2	0	1	2	1	2	2	2	2	2	3	2	2	2	2	2	2	0	0	0	1	0	1	1	2	2	2	2	0	53
2	14	8	2	4	8	3	3	3	3	3	3	3	3	3	2	2	1	3	3	3	3	3	3	3	2	2	1	2	2	1	2	2	2	2	2	2	1	1	1	1	1	1	1	3	3	3	3	3	62
2	14	8	3	4	6	1	1	1	1	1	2	3	3	3	3	3	3	1	0	3	1	1	0	0	1	1	2	0	0	1	1	1	1	1	1	1	1	1	1	2	1	2	0	1	0	1	1	2	54
2	14	8	2	5	8	1	1	1	1	1	0	2	2	3	1	3	1	1	1	3	1	2	3	3	1	2	3	3	3	3	3	1	2	1	2	1	2	2	1	2	2	2	2	3	3	3	1	3	63
2	14	8	3	4	5	0	1	1	1	0	2	1	2	2	1	2	2	2	2	3	0	1	1	1	0	1	2	1	1	2	1	3	3	3	3	3	1	2	2	2	2	1	2	2	1	2	1	1	55
2	14	8	2	2	7	1	1	1	1	1	2	0	0	0	0	0	1	2	3	2	1	1	1	1	1	1	1	2	2	2	1	1	2	2	1	3	1	1	0	0	1	2	2	2	2	1	2	1	41
2	14	8	5	5	6	1	1	1	1	1	2	1	1	2	2	2	2	2	2	2	1	0	1	2	1	1	2	1	1	2	0	1	1	2	1	2	1	0	1	0	1	0	1	1	2	2	2	3	60
1	14	8	8	5	4	2	1	2	2	2	2	1	1	1	1	2	1	1	1	1	2	2	2	2	2	1	2	1	1	2	3	2	2	1	1	1	1	3	2	0	2	2	0	3	3	3	3	3	54
1	14	8	2	4	8	2	3	1	3	1	2	3	3	3	3	3	0	0	0	1	2	3	5	6	2	1	2	3	2	2	2	3	2	3	2	2	2	2	1	3	2	2	1	3	1	2	2	3	70
1	14	8	3	4	5	1	1	1	1	1	1	1	1	1	1	1	0	3	3	2	1	2	3	3	1	0	2	1	1	2	1	1	1	1	1	1	0	0	0	0	0	0	0	3	3	3	3	3	26
1	14	8	3	5	7	1	1	1	1	1	2	3	2	3	2	3	1	0	1	0	1	1	0	2	2	1	1	2	1	3	2	1	2	1	2	2	0	0	0	0	0	0	0	1	3	2	3	2	5
1	14	8	2	4	2	1	2	1	1	2	2	1	2	2	1	0	2	2	1	2	1	2	2	1	1	1	2	1	1	2	2	2	2	2	2	2	1	2	1	1	2	2	3	3	3	3	3	3	57
1	14	8	5	3	6	1	1	1	3	2	1	0	1	0	2	3	0	2	0	1	1	1	1	1	3	3	0	3	3	0	3	1	1	1	1	1	2	2	2	2	2	2	1	1	1	1	1	1	10
1	14	8	2	0	8	1	1	1	1	2	3	2	3	2	3	2	1	1	1	2	2	2	0	1	1	1	2	1	0	3	0	1	0	0	1	0	0	0	3	0	0	0	0	0	0	0	0	0	45
1	13	8	2	2	8	2	1	2	1	1	1	2	2	2	2	3	1	2	3	1	1	2	2	2	2	1	2	2	3	3	2	2	3	2	2	2	0	0	0	0	0	1	1	3	1	2	2	1	36
1	13	8	3	6	8	2	3	3	3	3	3	3	3	2	3	3	3	3	3	2	2	2	2	3	3	2	2	2	2	3	3	3	3	2	1	1	2	0	0	0	0	1	3	3	3	3	3	3	70
1	14	8	2	3	5	1	1	1	2	1	3	3	3	2	2	2	0	1	2	2	1	0	0	1	1	0	2	0	0	3	0	1	0	1	0	0	1	0	1	1	1	0	1	1	2	2	2	2	46
1	14	8	4	5	0	0	0	0	0	0	0	3	2	2	2	3	1	2	2	1	0	0	0	0	0	0	1	0	0	0	3	3	2	2	1	3	0	1	1	1	2	1	1	3	3	1	2	2	41
1	14	8	3	3	5	1	0	1	0	0	2	3	1	3	3	3	3	3	3	3	3	3	3	2	3	1	0	3	1	2	1	1	2	1	2	0	1	0	1	0	0	0	2	0	1	0	1	1	18
1	14	8	5	5	5	2	2	2	2	2	2	2	2	2	2	2	3	3	3	3	3	3	3	3	1	1	3	1	1	3	3	3	3	3	3	3	0	0	0	0	0	0	0	3	3	3	3	3	35
1	14	8	3	4	5	2	2	2	2	2	1	0	2	1	1	2	2	1	2	1	2	1	1	2	2	1	2	0	1	1	1	1	2	2	0	1	2	1	3	0	0	0	0	2	3	2	3	2	50
1	14	8	1	3	8	2	1	1	1	1	2	2	2	2	2	2	1	1	1	1	1	1	2	1	1	1	3	1	1	3	1	1	1	1	1	1	2	2	2	2	2	2	2	3	3	3	3	3	46
1	14	8	2	5	6	2	3	2	1	2	1	1	1	1	1	2	1	1	1	2	2	2	3	3	2	2	1	1	1	2	1	0	0	1	1	1	2	2	0	0	0	0	0	0	0	1	1	1	31
1	14	8	5	7	8	3	2	2	2	2	1	1	2	2	2	0	1	1	1	1	2	2	2	3	3	3	2	1	2	1	2	2	2	2	2	1	1	0	0	0	0	0	0	0	1	2	3	2	34
1	13	1	2	7	1	0	0	0	2	1	1	2	2	2	2	2	1	2	2	3	2	1	1	2	2	2	1	2	2	0	2	1	1	1	1	0	1	1	1	1	0	0	1	0	3	1	3	3	44
1	14	8	3	8	3	2	2	2	1	1	2	1	1	1	1	1	2	2	2	2	1	1	2	1	2	1	1	2	3	1	3	3	3	3	3	3	0	0	0	0	0	0	0	3	3	3	3	3	64
1	14	8	3	8	2	1	1	1	1	2	1	1	1	1	1	1	2	2	2	2	2	2	1	1	1	2	1	2	1	2	1	2	2	2	1	1	1	2	2	2	0	0	0	0	3	3	3	3	52
1	14	8	3	8	3	1	1	2	1	0	3	3	2	0	2	2	0	1	1	1	0	0	1	1	1	1	2	2	2	1	2	1	1	1	1	1	2	1	2	1	3	1	1	2	3	3	3	3	43
1	14	4	5	5	2	1	2	1	2	1	1	1	1	1	2	2	1	2	3	1	2	2	2	2	2	2	2	1	1	0	2	2	2	2	2	2	0	0	0	0	0	0	1	2	3	3	3	3	45
1	14	5	2	1	2	1	1	1	1	1	1	1	1	2	2	1	3	2	2	1	1	2	1	3	3	1	2	1	1	2	2	2	1	1	2	1	1	1	2	1	2	1	2	3	3	3	3	2	37
1	13	7	1	1	2	2	2	2	2	2	2	2	2	2	2	3	2	2	2	2	2	2	2	2	2	1	2	2	2	1	0	3	3	2	3	2	0	0	0	0	0	0	0	2	2	2	1	2	59
1	13	7	2	5	8	1	2	1	1	2	3	2	2	3	1	3	2	2	1	2	2	2	2	2	2	2	3	2	2	3	2	2	2	2	2	2	0	0	1	0	0	1	1	2	3	2	2	2	68
2	13	7	3	3	2	1	1	2	2	1	2	2	2	2	2	2	1	2	2	1	2	1	1	1	3	1	3	1	1	3	1	1	2	1	1	2	0	0	0	0	0	0	0	1	2	1	0	1	83
1	12	7	6	3	8	1	1	2	2	2	3	3	3	2	2	3	1	2	2	1	1	2	2	2	1	1	3	1	1	3	3	3	3	3	3	3	0	0	0	0	0	0	0	3	3	3	3	3	65
1	13	7	1	8	8	1	2	2	2	1	3	3	3	2	3	3	3	3	3	1	1	1	2	2	1	1	1	1	1	1	1	1	2	2	0	3	1	0	1	0	1	1	0	2	1	3	3	3	79
2	13	7	6	3	7	2	2	3	3	2	3	3	2	3	3	3	2	2	2	3	1	2	2	2	2	1	2	2	2	3	2	2	2	2	2	2	1	0	0	0	0	1	0	1	2	3	2	2	79
1	14	7	6	5	8	2	2	3	3	3	2	3	3	3	3	3	2	3	3	3	3	3	3	2	2	2	3	2	1	3	2	2	2	2	2	2	0	0	0	0	0	0	0	2	2	3	2	2	73
2	13	7	5	2	3	1	3	2	1	1	2	2	1	1	2	2	2	2	2	2	0	0	1	1	2	1	2	1	1	2	2	1	2	2	1	2	1	1	1	1	1	1	0	1	2	1	0	1	82
1	14	7	6	2	8	2	2	2	2	1	2	2	2	2	2	3	1	0	1	1	2	2	1	1	2	1	1	2	1	1	3	3	3	3	1	3	1	1	1	1	1	1	1	3	3	3	3	3	77
1	13	7	5	7	8	2	2	3	2	1	2	2	2	2	2	2	1	2	2	3	2	3	2	2	3	2	2	3	2	2	3	3	3	2	3	3	1	1	1	1	1	1	1	1	3	2	3	1	79
2	12	7	3	5	7	2	3	2	3	3	2	3	0	2	3	3	0	1	1	3	1	2	2	2	2	2	3	2	1	2	2	2	1	1	1	2	2	2	1	1	1	3	1	3	3	3	3	3	75
1	13	7	6	7	8	1	1	2	2	2	2	2	2	2	2	3	1	2	2	1	1	1	1	2	1	2	1	1	1	2	1	2	1	1	1	1	0	0	0	0	0	0	0	3	2	1	1	1	65
1	13	7	0	5	3	3	3	3	2	2	2	3	3	3	2	3	1	1	1	1	3	1	3	3	1	3	3	1	1	2	3	0	1	0	1	1	0	0	0	3	1	1	1	3	3	3	1	2	75
2	13	7	1	3	7	1	2	1	2	2	2	2	2	2	2	3	1	1	1	2	1	1	2	3	2	2	2	2	1	3	2	3	1	1	3	1	0	0	0	1	0	1	1	1	2	3	1	1	81
1	13	7	1	3	8	3	2	2	2	2	2	1	1	2	2	3	1	2	2	1	1	1	2	1	2	2	3	2	2	2	2	2	2	2	2	2	0	1	0	0	0	0	1	2	3	3	1	2	69
2	13	7	7	4	8	2	2	2	3	1	2	2	2	3	2	3	3	1	3	1	1	1	1	1	2	3	3	2	2	3	3	3	2	2	3	2	0	0	0	0	0	0	0	3	3	3	3	3	70
1	13	7	2	5	8	2	3	2	2	2	2	2	2	3	2	3	2	2	2	2	2	2	2	2	2	2	2	2	2	2	3	2	2	2	2	3	1	1	1	1	1	1	1	2	2	2	1	2	70
1	12	7	4	6	7	2	2	2	2	2	2	2	2	3	2	2	2	3	1	1	1	2	2	1	3	2	2	2	3	2	3	3	2	2	2	3	0	0	0	0	0	0	0	2	3	3	1	3	75
2	13	7	2	4	7	2	2	3	1	2	3	2	2	2	2	2	0	2	2	2	2	2	2	2	2	2	2	2	2	2	2	2	3	3	0	2	1	0	0	1	0	1	1	3	2	3	1	2	79
2	13	7	7	3	8	2	2	2	2	2	2	2	2	2	2	2	2	2	2	1	2	3	3	3	1	1	2	1	1	2	3	3	3	3	3	3	0	0	0	0	0	1	1	3	3	3	3	3	42
2	13	7	5	7	8	2	2	2	2	2	0	3	3	2	3	3	2	2	2	3	3	3	2	2	3	2	3	2	2	3	3	3	3	3	3	3	0	0	0	0	0	0	0	3	3	3	3	2	80
2	13	7	5	3	8	2	2	2	2	2	2	3	3	2	2	3	1	2	2	2	2	2	1	1	2	1	3	2	2	3	3	3	3	3	3	3	1	0	0	0	0	1	1	3	3	1	1	2	79
2	12	7	2	4	6	3	3	2	2	2	2	3	2	3	2	3	2	1	1	2	1	1	0	0	1	1	2	2	2	2	2	1	3	2	1	3	1	0	0	0	0	0	0	2	2	1	1	2	73
2	12	7	4	7	8	2	6	1	1	1	1	0	2	3	3	3	1	3	3	2	1	1	2	2	2	2	3	3	2	3	3	3	3	3	3	3	0	0	1	0	0	1	0	3	3	3	1	2	63
1	13	7	7	7	8	0	2	1	2	1	3	2	3	2	3	3	2	2	2	2	2	2	2	2	1	1	1	2	0	3	2	2	2	2	2	2	1	1	0	1	0	0	0	2	1	1	1	1	69
1	13	7	6	6	8	2	3	2	3	2	3	3	3	3	3	3	2	3	3	2	3	3	2	2	3	2	2	3	3	3	3	3	2	2	2	2	0	0	1	1	1	1	0	0	3	2	2	1	72
1	13	7	5	4	2	1	3	3	2	1	2	2	2	2	0	2	2	3	3	3	1	3	1	3	1	1	2	3	1	2	2	2	2	3	2	2	0	1	1	1	1	1	0	2	2	2	2	2	71
2	12	7	5	4	4	3	3	3	3	3	3	3	3	1	3	3	2	2	2	2	2	2	1	1	2	3	0	2	3	3	0	3	3	3	3	3	0	0	0	0	0	0	0	3	2	2	0	1	71
2	14	7	5	7	8	2	1	2	2	2	2	2	2	2	2	2	2	2	2	2	2	2	0	0	1	1	1	2	2	1	3	1	3	3	2	3	1	1	0	1	1	1	1	3	3	3	2	2	73
2	14	7	5	3	2	1	1	1	1	1	2	1	2	3	1	3	2	3	3	2	1	1	3	3	1	1	2	1	0	2	2	1	1	1	0	1	1	1	1	1	1	1	1	3	3	3	3	3	67
1	13	7	5	7	8	1	1	2	2	2	1	2	1	2	1	1	2	1	2	2	1	2	1	1	1	2	2	1	1	2	2	2	2	2	2	2	0	0	0	1	1	0	2	2	2	2	2	3	53
2	12	7	3	5	5	3	3	2	2	2	3	3	3	2	2	3	2	2	2	2	2	2	2	2	2	2	2	2	2	2	2	2	2	2	2	2	0	1	0	0	0	0	0	3	3	3	3	3	83
2	13	7	3	7	8	2	3	3	1	1	3	3	3	3	3	3	2	2	2	2	2	3	3	3	3	2	2	3	2	3	3	2	2	2	2	2	2	2	0	0	0	0	0	0	3	2	3	3	79
1	13	7	2	4	8	3	3	3	3	3	3	3	3	3	3	3	2	3	3	3	2	2	2	2	2	2	3	3	3	3	3	3	3	3	3	3	0	0	0	0	0	0	0	3	3	3	3	3	65
1	13	7	3	5	6	2	2	2	3	1	2	3	3	2	3	3	2	2	2	2	2	2	2	2	1	3	1	3	3	0	3	3	3	3	3	3	0	0	0	0	0	0	0	3	3	3	3	3	75
1	13	7	6	3	4	2	2	2	1	2	2	2	2	3	3	2	1	2	2	2	2	2	2	2	2	1	3	1	1	2	3	3	2	2	3	3	1	2	2	1	2	1	2	3	3	3	3	3	74
2	14	7	2	4	8	1	1	1	1	1	2	3	2	2	3	3	3	2	2	1	1	1	2	2	2	1	2	2	1	2	2	2	3	3	2	3	1	0	0	0	0	0	0	3	3	3	3	3	53
2	13	7	2	3	6	2	2	2	3	2	3	2	3	2	3	3	2	2	2	1	2	2	2	2	3	2	3	2	3	2	3	1	2	2	2	2	0	0	0	0	0	0	0	3	3	3	3	3	71
1	13	7	6	8	3	2	2	2	2	2	3	3	2	3	3	3	3	3	3	3	1	1	2	2	2	2	2	3	2	3	3	1	2	1	3	3	0	0	0	1	0	0	1	3	3	3	1	3	69
2	13	7	3	4	4	2	2	1	0	1	3	2	3	0	0	1	2	2	2	3	2	2	2	3	2	2	3	2	2	3	3	1	3	1	1	3	0	0	0	0	0	0	0	3	3	3	3	3	71
1	13	7	5	7	8	2	2	2	2	2	3	3	3	3	3	3	1	1	1	1	1	1	1	1	2	2	3	2	2	3	2	2	2	3	3	2	0	1	0	0	0	0	0	3	3	3	3	3	68
1	12	7	5	3	8	1	1	2	2	2	3	3	3	3	2	2	0	2	2	2	2	2	2	2	3	3	3	3	3	3	3	3	3	3	3	1	0	0	0	0	0	0	0	3	3	3	3	3	80
2	12	7	2	4	6	1	2	2	2	2	1	3	3	3	3	3	0	1	1	1	2	2	2	2	2	0	1	3	0	1	2	2	2	2	3	1	1	0	0	0	1	0	1	3	3	3	3	3	79
2	13	7	4	7	8	1	2	2	1	2	1	2	2	2	2	2	1	1	1	1	1	1	1	1	1	1	2	1	1	3	2	2	2	2	2	2	0	0	0	0	0	0	0	3	3	3	3	3	61
1	14	7	2	2	5	3	2	1	1	3	2	1	2	2	2	2	2	2	2	2	2	2	1	1	2	1	2	2	2	2	2	2	3	3	2	3	1	1	1	0	1	1	1	3	3	3	3	3	65
1	12	7	2	5	2	1	1	1	1	1	1	2	1	2	1	3	1	1	1	2	0	1	1	1	2	2	2	1	2	2	2	2	1	1	0	2	1	1	1	1	1	1	0	2	2	3	2	2	43
1	12	7	2	5	7	2	3	3	2	2	2	3	2	2	2	3	2	2	2	1	1	1	1	1	1	1	2	1	1	2	2	2	2	2	2	2	0	0	0	1	0	0	2	3	2	3	3	3	72
1	13	7	4	6	8	1	2	3	3	2	2	3	2	1	2	3	1	2	2	3	0	2	2	2	2	1	3	2	1	3	2	2	2	2	2	2	0	0	0	1	0	1	1	2	2	2	1	1	77
2	13	7	3	0	6	1	2	2	2	1	2	2	3	3	2	1	3	2	2	1	1	2	2	2	2	1	2	1	1	2	3	3	3	3	2	3	1	1	0	0	1	1	2	2	2	3	3	3	76
2	13	7	1	2	6	1	2	2	2	1	3	2	1	3	3	2	2	2	2	1	0	2	2	2	2	2	3	2	2	3	3	2	2	2	1	3	1	1	0	0	0	0	0	2	2	2	2	2	78
1	13	7	4	5	7	2	2	2	2	1	3	2	2	2	2	1	2	2	1	1	1	1	2	2	2	1	2	2	1	3	3	3	2	2	1	2	0	1	0	0	0	1	1	3	3	2	1	3	75
2	13	7	2	3	8	2	2	2	2	2	2	2	3	3	3	3	3	2	2	3	1	3	2	1	1	1	2	1	1	1	2	3	3	3	1	3	1	0	0	0	1	0	1	3	3	3	3	3	68
2	13	7	3	4	7	2	2	2	2	2	2	3	2	2	2	3	2	2	2	2	2	2	2	2	2	1	3	2	2	3	2	2	2	2	2	2	0	0	0	0	0	0	0	2	2	2	1	1	67
1	12	7	5	5	8	2	2	1	1	3	2	3	3	3	2	3	1	1	3	2	2	2	1	3	3	3	3	3	3	3	2	2	3	3	3	3	0	0	0	0	0	0	0	3	3	3	3	3	67
1	14	7	5	5	7	1	1	1	1	1	2	2	1	3	2	3	1	2	2	1	1	1	2	2	1	1	2	2	1	3	2	2	2	1	1	2	0	0	0	0	0	0	1	2	2	2	2	2	50
2	12	7	5	5	7	2	3	3	3	2	3	3	3	3	3	3	2	2	3	1	1	2	2	3	2	2	2	2	2	3	3	3	2	1	3	1	0	0	0	0	1	0	0	3	3	3	3	3	82
2	12	7	4	4	2	1	2	2	2	2	2	2	2	3	2	3	2	1	1	3	1	2	1	1	1	2	2	1	1	2	2	1	3	3	1	3	1	1	1	2	1	1	1	3	3	3	1	1	72
1	14	7	4	3	6	1	1	1	1	1	1	3	2	2	3	2	0	0	0	1	0	0	1	2	0	1	1	1	2	2	0	0	1	1	1	1	1	2	1	1	1	1	0	1	0	3	1	3	60
2	13	7	1	2	8	1	1	1	2	3	1	0	0	3	1	0	3	0	1	3	0	0	0	0	0	0	2	0	0	0	1	0	0	0	0	3	2	1	0	1	1	1	1	1	2	1	1	0	69
2	13	7	1	2	8	0	1	2	2	1	3	3	3	2	3	3	3	2	1	1	1	2	2	1	1	0	2	2	0	2	3	0	2	3	0	3	1	1	0	1	2	1	0	3	3	2	0	2	75
2	13	7	3	3	6	1	2	2	1	1	0	1	1	1	1	3	1	2	1	3	1	2	1	1	1	1	3	2	2	2	2	3	1	1	1	1	1	0	1	1	0	0	3	0	0	1	0	0	69
2	13	7	3	4	5	2	3	2	3	1	2	3	2	3	2	3	3	1	2	3	1	2	2	1	3	1	2	1	1	1	1	1	3	1	0	1	3	2	1	2	2	3	2	3	3	3	2	1	76
1	13	7	0	0	8	2	2	2	1	1	3	3	2	3	2	3	1	3	3	2	1	2	2	2	2	1	3	3	2	3	3	3	2	2	3	2	0	0	0	0	0	0	0	1	2	3	1	1	70
1	13	7	8	8	8	2	2	2	2	2	2	2	2	3	2	2	2	2	2	2	3	2	3	2	2	1	2	3	2	2	0	0	2	2	0	3	0	0	0	0	0	0	0	3	3	3	3	1	77
1	12	7	2	7	2	1	1	2	1	1	2	3	1	2	2	1	3	2	2	2	1	1	1	2	2	1	2	1	1	2	2	1	2	1	1	3	1	1	1	1	1	1	2	1	1	2	1	1	13
2	12	7	7	5	8	2	3	3	3	3	3	3	3	3	3	3	3	3	3	2	2	3	3	3	3	2	3	3	3	3	3	3	2	3	3	3	0	0	0	1	0	0	1	3	3	3	3	3	71
2	13	7	0	5	8	3	3	3	3	3	2	3	3	3	2	3	1	2	2	2	3	3	2	2	3	3	2	2	3	2	3	2	2	2	2	3	2	1	1	2	1	1	1	3	3	3	3	3	82
2	13	7	2	1	6	1	1	2	2	1	3	3	2	3	2	3	2	2	2	1	1	1	1	2	2	2	2	1	2	2	2	2	2	2	2	3	0	0	1	1	0	0	1	3	3	3	1	3	75
2	12	7	5	3	7	2	1	2	2	2	2	1	2	2	2	1	2	3	3	3	3	2	1	1	3	3	2	3	3	3	2	2	1	0	2	2	1	0	0	0	0	2	1	3	3	3	3	3	62
1	13	7	8	8	8	2	2	3	2	1	1	2	1	3	1	2	1	2	2	2	1	1	1	2	2	1	1	1	1	1	2	1	1	2	1	1	2	1	2	2	2	2	2	2	2	1	1	2	72
1	14	7	0	2	3	1	2	2	2	2	2	3	2	3	2	3	2	2	2	2	1	2	3	3	3	1	2	3	2	2	3	3	3	2	2	3	2	3	0	0	0	0	0	2	3	2	2	2	72
2	12	7	5	6	8	3	3	3	3	3	3	3	3	3	3	3	3	3	3	3	2	3	3	3	3	3	3	3	3	3	3	3	3	3	3	3	0	0	0	0	0	0	0	3	3	3	3	3	79
2	12	7	5	7	8	1	2	2	2	0	1	1	1	3	0	0	0	0	2	3	0	2	1	1	1	0	0	1	0	0	1	0	2	3	0	2	2	2	1	2	1	3	3	3	3	3	3	2	63
2	12	7	1	3	2	1	2	3	2	1	2	2	2	2	2	2	2	2	2	3	1	1	3	2	2	1	2	1	2	3	2	1	3	3	1	3	1	1	0	0	0	1	2	3	3	3	0	1	78
1	13	7	4	3	6	1	1	2	1	1	2	2	2	1	2	3	1	3	2	2	1	2	2	1	1	1	2	2	0	2	2	2	3	3	1	2	1	0	0	1	1	1	1	3	3	3	1	1	63
1	14	7	2	8	8	1	2	2	1	1	2	3	1	3	2	3	1	3	3	2	1	2	2	3	3	2	2	2	2	3	2	1	3	3	0	3	1	0	0	0	0	1	1	3	0	2	0	2	80
1	12	7	2	6	7	1	2	2	2	1	3	3	2	2	2	3	2	2	1	3	2	1	2	1	3	1	1	1	2	3	3	2	2	2	1	3	0	1	0	0	0	1	1	3	2	3	1	2	70
1	14	7	2	3	7	2	3	3	3	3	2	3	3	3	2	3	2	2	2	2	2	3	2	2	2	2	3	3	2	3	3	3	2	2	3	2	0	0	0	0	0	0	0	0	2	2	3	3	71
2	14	7	5	3	8	3	2	2	2	2	3	3	3	2	2	3	3	2	2	2	0	1	2	2	2	0	3	3	3	3	3	3	3	3	1	3	0	0	0	0	0	0	0	3	2	3	1	3	73
2	12	7	2	7	8	2	3	3	3	2	2	2	3	3	3	3	2	3	3	3	2	3	3	2	2	2	2	3	2	3	2	2	2	1	3	1	0	0	0	0	0	0	0	2	3	3	2	1	79
1	12	7	4	8	3	2	2	1	1	0	2	3	3	3	3	3	1	2	1	2	1	1	1	2	2	2	2	2	1	2	2	3	1	1	2	2	2	3	1	1	2	2	1	0	1	0	1	0	72
2	12	7	1	2	4	1	1	2	2	1	2	2	2	3	3	3	2	2	2	2	2	2	2	2	2	1	3	2	2	3	2	2	2	2	2	2	0	0	0	0	0	0	0	3	3	3	3	3	61
2	13	7	4	7	0	3	2	2	3	3	2	3	2	3	2	3	1	2	1	1	2	3	2	2	3	2	3	2	2	2	3	3	3	3	1	2	1	1	0	0	1	0	0	3	3	3	1	1	81
2	12	7	2	6	7	1	2	2	2	1	2	2	3	3	3	3	2	1	3	3	0	3	3	3	3	1	1	1	0	1	3	3	3	2	1	3	1	1	1	0	1	2	0	2	1	1	1	2	65
2	13	7	1	5	6	1	1	1	3	2	1	3	2	3	1	3	2	2	2	0	1	1	2	2	2	1	3	2	2	3	3	2	2	2	2	2	0	0	0	0	0	0	0	3	3	3	3	3	57
1	13	7	0	2	5	1	1	1	1	1	2	3	1	2	2	3	0	1	1	2	1	0	1	2	1	0	2	1	1	2	1	0	1	2	0	2	1	1	2	0	1	1	0	1	2	1	0	0	65
2	14	7	2	2	5	2	2	2	2	2	2	2	2	2	2	3	2	2	2	1	2	2	2	2	2	1	3	3	1	2	3	3	3	3	3	3	1	1	0	0	0	1	0	3	3	2	1	1	75
1	13	7	5	4	3	2	1	2	1	1	2	1	2	2	3	1	2	2	1	3	1	2	2	2	2	1	3	1	1	1	2	2	3	3	1	3	1	0	2	1	0	0	1	3	3	3	3	3	70
2	12	7	2	5	6	1	2	2	2	1	2	1	2	2	2	3	1	2	1	3	0	1	1	2	1	0	2	1	1	2	1	1	2	1	0	2	1	1	1	1	1	1	2	1	1	1	0	0	78
2	12	7	0	3	6	0	1	1	1	0	2	1	1	2	0	0	0	2	1	3	0	1	0	2	1	1	1	1	0	0	2	1	1	0	0	0	1	1	2	2	2	2	1	0	0	0	1	1	34
1	13	7	2	3	2	1	1	1	1	1	2	1	2	2	3	3	3	2	1	3	1	1	3	3	2	1	2	2	1	1	2	2	2	2	2	2	2	2	1	2	2	1	1	2	2	2	2	2	69
1	13	7	3	5	8	2	2	2	2	3	2	3	2	2	2	3	2	2	2	1	2	3	1	1	3	2	3	3	2	3	1	1	2	2	0	1	0	1	0	0	0	0	0	1	2	2	1	2	78
1	13	7	2	2	4	1	1	2	1	1	1	2	1	2	0	3	1	1	1	2	1	1	2	1	1	1	2	2	0	1	1	2	1	1	2	1	1	1	0	0	2	1	2	3	3	3	2	3	73
2	13	7	5	6	7	1	1	2	1	1	2	3	2	3	3	3	2	1	1	2	1	1	1	1	2	1	2	1	1	3	1	1	3	2	1	3	0	0	0	1	1	1	0	2	2	2	1	1	75
1	12	7	6	4	8	2	2	2	2	2	2	3	3	3	3	3	1	2	2	2	1	1	2	2	1	2	2	1	2	2	2	2	2	2	2	2	0	0	0	0	0	0	1	2	2	1	1	1	76
2	13	7	2	3	8	1	1	1	1	1	0	2	1	1	0	2	2	1	1	3	0	0	3	2	0	0	1	1	1	2	1	1	1	0	1	1	2	2	2	1	1	1	3	1	1	1	0	0	72
2	14	7	1	2	1	1	1	2	2	0	2	2	2	3	2	3	3	3	3	2	1	2	1	2	2	1	2	2	2	3	3	1	3	3	3	3	0	0	0	0	0	0	1	1	2	0	0	0	79
2	14	7	2	0	2	2	2	2	2	2	2	2	2	2	2	3	3	3	3	3	2	3	2	3	3	2	2	3	2	2	2	3	3	3	1	3	1	1	0	0	0	0	0	3	3	2	2	2	57
1	12	7	3	2	8	1	1	2	1	1	3	2	2	3	2	3	1	1	1	2	2	2	3	2	2	1	2	1	2	2	2	3	1	1	3	2	0	0	1	0	0	1	0	1	3	2	0	2	72
1	13	7	3	5	8	1	1	1	2	1	0	2	1	2	2	3	2	2	2	0	0	1	1	1	1	1	3	1	0	2	2	3	3	1	0	1	0	0	0	0	0	0	2	2	1	1	2	1	74
2	13	7	5	2	8	1	1	1	1	1	2	2	2	2	3	3	2	2	1	2	1	1	1	1	2	1	2	1	1	2	2	2	1	1	3	3	0	0	0	0	0	1	1	1	1	2	1	1	75
2	13	7	3	5	8	2	2	3	3	3	1	1	1	1	1	3	2	2	2	2	3	3	2	2	3	3	3	3	3	3	3	3	3	3	2	3	0	0	0	1	0	0	1	3	3	3	3	3	77
1	13	7	2	4	7	1	2	2	3	1	2	2	2	3	3	3	1	2	1	2	1	1	3	3	1	1	3	1	1	2	1	2	3	1	2	3	0	0	0	0	0	0	0	2	2	2	1	1	75
2	12	7	2	5	8	1	3	2	2	1	2	2	2	2	2	3	1	1	1	3	1	1	1	1	2	1	3	1	1	3	2	2	3	3	1	3	0	1	1	0	0	1	2	3	3	3	3	3	71
1	13	7	3	5	8	1	1	2	2	1	3	2	2	1	2	3	2	2	1	2	1	1	1	1	2	1	3	2	1	3	2	2	2	2	1	1	0	0	1	2	0	1	1	2	1	1	0	0	80
2	14	7	1	3	6	2	2	3	1	1	2	3	3	2	2	3	1	2	2	3	1	2	3	3	2	1	2	2	1	3	2	1	2	2	1	1	0	0	0	1	0	1	1	2	2	3	2	1	75
2	14	7	1	5	3	2	3	3	3	3	2	3	2	3	3	3	3	3	2	3	2	3	2	2	3	2	2	2	2	3	3	3	2	2	2	2	0	0	0	1	0	1	1	1	3	3	1	1	76
1	13	7	3	2	4	3	3	2	2	3	2	3	3	2	2	3	1	2	2	2	2	3	2	2	3	3	3	3	2	3	3	3	3	3	2	3	0	1	0	1	0	0	1	3	3	3	3	3	81
2	13	7	2	2	3	2	2	2	2	2	2	2	2	3	2	3	2	2	2	3	2	3	2	2	2	2	2	2	2	2	3	3	3	3	2	3	0	0	0	0	0	1	1	3	3	3	3	3	63
1	14	7	7	7	7	2	2	2	2	2	2	2	2	2	2	3	3	3	3	3	2	3	2	3	3	3	2	3	1	2	3	3	1	1	1	1	0	0	0	0	0	0	0	2	2	2	2	2	67
1	13	7	5	8	2	2	1	2	1	1	2	2	1	1	2	3	2	1	2	1	1	1	1	1	2	1	3	2	1	3	2	2	2	2	1	2	0	0	0	1	0	1	1	2	2	3	3	2	70
1	12	7	3	2	2	1	1	2	1	2	3	3	1	1	2	3	0	1	3	3	1	1	2	1	2	1	3	3	1	3	3	2	2	2	0	1	0	0	0	0	0	0	0	2	3	2	1	1	62
1	13	7	4	3	4	2	3	3	3	3	2	2	1	2	1	3	2	3	3	3	3	2	3	3	2	2	2	2	2	2	3	3	2	2	2	2	1	1	1	0	1	1	0	3	3	3	3	3	67
2	12	7	3	8	1	1	1	1	1	2	0	2	2	2	2	1	3	1	1	1	1	1	1	1	1	1	1	1	1	2	1	1	3	1	0	3	2	2	1	2	1	1	3	2	2	2	1	0	61
2	14	7	5	2	8	2	2	2	2	1	2	2	3	2	2	3	1	3	3	2	1	2	2	3	2	2	2	2	2	3	2	3	2	2	2	3	1	1	0	1	0	1	1	2	3	3	2	2	51
1	13	7	5	6	8	2	2	2	2	2	2	2	2	2	2	2	2	2	2	2	2	2	2	2	2	2	3	2	2	3	2	2	2	2	2	2	0	0	0	0	0	0	0	2	2	2	2	2	76
2	12	7	1	5	2	3	3	3	3	3	2	2	1	1	0	3	2	2	3	3	3	3	2	2	3	2	3	3	2	3	3	3	0	0	2	0	3	3	2	2	0	2	0	1	3	3	0	2	81
1	13	7	4	2	6	2	1	2	3	0	2	3	2	1	2	3	1	1	2	1	2	2	0	1	0	2	0	1	1	1	3	2	1	2	2	2	1	2	0	1	2	1	1	3	3	3	2	3	57
1	14	7	3	4	8	3	2	2	3	3	3	3	2	3	3	3	3	3	3	3	3	3	3	3	3	2	3	3	2	3	3	3	3	3	3	3	0	0	0	0	0	0	0	1	2	3	3	2	68
2	13	2	5	8	3	2	2	2	2	0	3	2	2	3	3	1	2	3	3	3	3	3	3	3	3	2	3	2	2	3	3	3	3	3	3	3	0	0	0	0	0	0	0	3	3	3	2	2	70
1	13	7	0	2	8	3	2	2	1	3	2	3	2	2	1	2	2	3	2	2	3	3	2	2	3	1	1	3	1	1	0	1	2	3	0	2	1	2	0	1	1	1	1	3	3	3	2	3	66
2	13	7	2	5	8	1	2	2	2	1	2	1	2	2	1	2	2	3	2	1	1	2	2	2	1	1	3	1	1	3	2	2	3	3	1	2	1	0	0	0	0	0	1	1	2	3	2	1	70
2	13	7	4	3	6	1	2	1	2	1	0	2	3	3	2	3	2	3	2	2	1	1	2	2	0	0	1	1	0	1	1	0	2	1	0	3	1	1	1	1	2	1	0	3	3	1	0	1	71
1	13	7	0	5	2	1	1	2	2	1	1	1	1	1	1	0	2	3	3	2	1	1	2	2	1	0	1	1	1	0	3	3	3	3	1	1	1	1	2	1	2	3	3	1	3	0	0	1	68
2	14	7	0	0	6	1	1	2	1	1	1	3	3	2	1	3	1	1	2	1	1	1	0	0	2	1	2	1	1	2	3	3	3	1	1	2	1	1	0	0	1	0	2	1	3	0	1	1	53
1	13	7	1	2	6	2	2	2	2	2	3	3	2	2	2	3	3	2	2	1	2	2	2	2	3	2	3	2	2	3	3	3	2	2	1	2	0	0	0	0	0	1	1	3	3	3	3	3	71
2	13	7	5	2	5	3	3	3	3	3	3	3	3	2	2	3	2	3	3	3	3	2	3	2	3	3	3	3	3	3	2	3	3	3	2	3	0	0	0	0	0	0	1	3	3	3	1	1	72
2	13	2	6	7	2	2	2	2	1	1	3	2	2	2	3	2	2	2	2	1	2	2	2	2	2	2	2	1	2	3	3	2	2	3	3	3	3	1	1	0	0	1	1	3	3	3	1	1	67
1	12	7	4	5	8	3	3	3	3	3	2	3	2	3	2	3	3	2	2	2	3	3	2	2	2	2	3	2	3	3	2	2	2	2	3	3	0	0	0	0	0	0	0	2	3	3	2	3	84
2	13	7	3	4	8	3	3	3	2	3	2	2	2	1	2	3	2	3	2	2	3	3	3	2	3	3	3	3	3	3	3	3	3	3	3	3	0	0	0	1	0	0	1	3	1	3	1	2	87
1	13	7	5	5	8	2	1	2	1	1	2	2	1	1	2	3	1	2	3	1	2	2	1	0	2	0	2	2	1	3	2	1	0	0	0	0	1	0	0	1	1	1	2	3	3	3	3	3	76
1	13	7	2	2	3	2	2	2	2	1	2	2	2	2	1	3	1	2	1	2	1	2	1	1	1	1	3	1	1	3	3	2	1	1	3	2	0	0	0	0	0	0	1	3	3	3	3	2	56
2	13	7	2	3	5	2	1	3	3	3	2	2	2	3	2	3	3	2	1	3	2	1	1	2	3	2	3	3	3	3	3	3	3	3	1	3	1	0	0	0	0	0	1	1	2	2	1	1	72
2	12	7	5	4	5	2	1	2	2	2	2	3	3	3	2	2	1	1	2	2	2	3	1	2	2	1	2	2	1	2	3	3	3	2	3	3	1	0	1	1	0	1	2	2	1	2	0	2	72
1	13	7	3	4	8	1	2	2	1	1	2	2	2	2	2	3	2	1	1	1	1	1	2	1	2	1	3	1	1	3	3	2	2	2	1	3	0	0	0	0	0	0	1	1	2	1	0	1	76
2	13	7	1	2	5	1	1	1	1	1	3	3	1	0	2	1	3	0	0	2	1	1	0	0	1	0	1	1	0	0	3	3	2	0	1	3	1	0	2	0	1	1	1	2	2	1	1	1	58
1	14	7	5	3	7	1	1	1	1	1	2	2	3	3	2	2	2	2	2	2	2	2	2	2	1	1	3	2	1	3	3	3	1	0	2	1	0	1	1	1	0	0	1	1	1	2	1	1	73
1	14	7	2	1	0	1	1	1	2	1	2	3	1	3	2	3	0	2	2	0	0	2	0	1	0	0	3	0	0	0	1	0	1	1	0	2	3	3	3	3	3	1	2	0	0	3	3	1	43
1	12	7	4	4	8	3	3	2	2	3	3	3	2	3	2	3	2	3	3	2	1	3	3	2	2	1	3	2	1	2	3	1	1	1	1	1	0	0	0	0	0	0	0	3	0	3	1	3	72
2	14	7	1	2	3	1	1	1	1	1	1	2	2	2	1	3	2	3	2	2	1	1	3	2	0	1	1	1	1	1	2	3	2	2	3	3	2	1	0	1	2	1	0	2	2	1	1	2	61
2	13	7	7	1	7	1	2	2	3	1	2	3	2	2	2	3	2	2	1	2	0	1	1	1	0	0	2	1	1	2	3	2	2	2	3	3	1	1	1	1	1	1	1	2	2	2	1	1	75
2	12	7	2	1	4	1	2	2	2	2	3	3	3	3	3	3	3	2	2	3	2	3	2	1	2	1	1	1	0	1	1	1	1	1	1	2	2	2	2	2	2	2	1	2	2	2	1	2	72
1	13	7	6	7	8	1	1	1	1	0	2	3	2	2	2	3	1	2	2	1	1	2	1	2	1	1	3	1	1	3	2	2	1	1	2	2	0	0	0	0	0	0	0	1	1	2	2	2	41
1	13	7	1	1	7	2	1	3	1	2	2	2	1	2	2	3	3	3	3	3	2	2	2	2	2	2	2	2	2	3	3	2	1	1	1	1	0	0	0	0	0	0	0	3	3	3	3	3	47
2	14	7	4	4	8	1	1	1	1	1	2	2	2	2	2	2	3	3	3	3	2	2	2	2	3	1	1	2	1	1	1	1	3	3	1	3	2	2	1	1	1	2	1	1	1	1	1	1	76
2	12	7	4	3	3	3	3	3	3	3	3	3	3	3	3	3	3	3	3	3	3	3	3	3	3	3	0	3	3	3	3	3	3	3	3	3	0	0	0	0	0	0	0	3	3	3	3	3	78
2	13	7	2	1	8	1	1	1	1	1	3	3	2	3	3	3	2	2	3	3	1	1	1	1	1	1	3	1	1	2	1	0	2	2	0	3	0	0	0	0	0	0	3	1	3	1	0	1	84
2	13	7	6	8	3	2	2	2	2	2	2	3	2	2	3	3	2	2	2	3	2	2	2	2	2	2	3	3	2	3	2	2	2	2	2	3	0	0	0	1	0	0	0	3	3	2	2	2	80
1	12	7	6	2	2	1	1	2	2	1	1	2	1	2	1	3	2	2	2	1	0	1	1	1	1	1	2	1	1	2	2	2	2	2	2	0	1	0	0	0	1	1	1	1	1	1	0	1	66
1	13	7	1	1	1	1	2	2	2	2	2	3	2	2	1	3	2	2	2	2	0	1	1	1	0	0	1	0	0	1	3	3	3	3	3	3	1	1	2	2	3	1	1	2	1	1	0	3	82
2	13	7	8	2	8	1	1	2	2	0	1	1	0	0	2	0	0	0	0	0	0	0	1	0	0	2	3	0	0	0	2	1	1	0	0	0	3	3	3	2	3	3	3	0	3	1	2	3	74
1	13	7	2	8	3	2	2	2	2	2	2	3	2	2	2	3	3	3	3	2	1	2	1	1	2	1	1	1	1	3	2	1	2	1	1	1	1	0	0	1	0	0	0	1	3	1	0	2	83
1	13	7	2	6	8	2	2	3	3	2	2	3	3	2	2	3	2	3	3	2	2	1	1	1	3	1	3	2	2	2	2	2	3	3	2	3	1	1	0	0	0	1	1	0	1	1	0	1	83
2	12	7	2	0	1	1	2	3	2	1	3	2	2	3	2	3	2	1	1	3	1	2	3	2	1	1	2	1	0	3	1	1	2	1	1	2	0	0	1	0	0	1	1	2	2	3	1	1	75
1	13	7	5	5	8	1	2	1	0	0	3	3	3	3	3	3	1	2	2	2	2	1	2	2	2	2	2	1	1	3	0	0	2	2	0	2	1	0	2	0	1	2	1	2	2	2	1	1	36
1	13	7	2	2	3	1	2	2	2	1	1	3	1	2	1	3	2	2	2	2	1	1	2	2	1	1	2	1	1	2	2	1	1	1	1	2	1	1	1	1	1	2	2	2	2	1	1	1	71
1	13	7	5	7	8	2	2	3	1	1	0	2	2	0	0	3	1	2	1	3	1	1	3	2	1	0	0	2	0	2	3	2	3	2	3	2	1	2	1	1	3	2	1	3	3	3	0	3	67
1	13	7	6	5	8	1	2	2	3	2	2	2	3	3	2	3	2	2	2	2	3	3	3	3	2	1	2	3	2	3	3	2	2	2	1	3	1	1	0	0	0	1	1	3	2	2	2	3	82
1	12	7	1	1	5	1	2	2	2	2	1	3	2	2	1	3	1	3	2	2	3	2	1	1	3	3	2	2	0	2	3	1	0	1	2	1	1	0	1	0	1	2	2	1	1	2	2	2	76
2	14	7	5	1	5	2	2	2	2	2	2	3	3	2	2	1	3	2	1	3	2	1	2	2	2	1	3	2	1	3	1	2	3	3	2	3	0	0	1	0	0	0	0	3	3	2	2	2	78
2	13	7	3	1	5	1	1	1	1	1	2	3	2	2	3	3	0	3	3	1	1	2	2	2	1	1	3	1	1	3	2	2	2	2	2	2	0	0	0	0	0	0	1	1	1	1	1	1	55
2	12	7	2	5	5	2	2	2	2	1	2	3	2	1	1	3	3	3	3	2	0	2	2	2	2	1	3	2	1	3	2	1	3	3	2	2	0	0	0	0	0	0	1	2	2	1	1	1	70
1	13	7	1	3	7	2	2	2	2	3	3	3	3	2	3	3	1	2	3	2	2	2	2	2	3	2	3	3	2	3	2	3	2	1	2	2	1	0	0	0	0	1	0	1	2	2	0	1	70
2	12	7	5	6	8	2	2	2	3	2	2	3	3	3	2	3	3	3	3	2	3	3	2	2	3	2	2	3	2	2	3	2	2	1	1	2	2	2	0	0	1	1	0	3	1	3	3	3	81
1	12	7	1	1	0	1	2	2	2	1	0	2	2	3	0	3	3	2	1	3	2	2	2	2	1	1	2	2	1	2	3	1	3	3	0	3	3	2	2	1	1	1	1	3	1	2	1	3	73
1	14	7	1	3	3	1	2	2	2	1	2	2	2	2	2	3	2	2	1	1	1	2	2	1	2	1	2	1	1	2	3	2	2	3	2	3	0	1	1	0	0	1	1	1	1	1	1	1	72
2	13	7	5	5	8	2	2	3	3	2	3	3	3	3	3	2	1	2	2	1	3	2	2	2	3	2	2	3	2	3	2	2	2	2	1	1	1	0	0	0	0	1	1	3	3	3	3	3	86
1	13	7	3	4	2	1	2	1	2	1	2	3	2	2	2	3	1	2	2	2	1	1	2	1	1	1	2	2	1	2	2	1	2	2	1	2	1	1	1	0	0	1	1	3	2	2	2	1	64
1	14	7	1	4	7	2	2	2	2	2	3	3	3	2	2	3	2	3	2	2	2	3	3	2	2	2	2	2	2	3	3	3	2	2	1	3	0	0	0	0	0	0	0	2	2	2	2	2	67
2	13	7	1	2	7	2	2	2	2	2	2	3	2	2	2	3	1	2	2	1	1	2	2	1	2	1	2	2	2	2	3	2	2	2	2	2	0	0	1	1	1	1	1	2	3	2	1	3	75
1	13	7	3	2	8	1	1	2	2	0	3	3	2	2	2	3	2	1	1	1	1	2	1	1	1	1	2	1	1	3	2	2	2	2	1	2	0	0	0	1	0	1	2	0	1	2	1	1	67
1	13	7	1	3	3	1	1	3	2	1	2	0	0	3	2	3	3	1	3	2	3	3	2	1	2	1	3	2	1	3	3	2	2	3	1	3	3	0	1	0	0	1	1	2	1	2	1	1	75
1	13	7	6	2	8	2	2	2	1	1	2	3	2	2	2	3	1	1	1	2	1	1	1	1	1	1	3	2	2	3	2	2	1	2	1	3	0	0	0	0	0	1	0	0	3	3	3	0	73
2	13	7	4	3	5	1	1	2	2	1	2	3	2	3	2	3	2	2	2	2	1	2	2	2	2	1	3	2	2	2	3	2	2	2	2	2	0	0	0	1	0	1	1	1	2	2	1	1	78
2	12	7	1	2	7	2	3	2	3	3	3	2	3	3	2	3	3	3	3	2	2	1	2	2	3	3	3	3	3	3	3	3	3	3	3	2	0	0	0	1	0	0	1	3	2	3	2	2	80
2	13	7	4	4	8	2	2	2	2	1	3	3	2	1	2	3	2	2	3	2	2	2	1	1	2	2	2	2	0	3	3	3	2	2	1	3	1	1	0	1	0	1	1	3	3	2	1	3	78
1	13	7	1	2	3	1	1	2	2	0	3	3	2	1	2	3	0	1	1	1	0	0	0	0	0	0	3	1	0	3	1	1	1	0	0	0	0	0	0	0	0	0	0	3	3	3	3	3	64
2	13	7	1	1	2	3	3	3	3	3	2	3	3	3	2	3	1	3	3	2	2	3	3	3	3	2	3	3	2	3	3	3	3	3	3	3	0	0	0	0	0	0	0	3	3	3	3	3	66
2	13	7	5	2	1	2	2	2	3	2	2	1	2	1	2	3	2	2	3	2	1	2	1	1	2	2	2	2	1	3	2	2	2	2	1	3	0	1	1	0	0	2	3	3	3	3	3	2	77
1	13	7	5	1	8	2	2	2	2	2	2	2	2	2	2	2	2	2	2	2	2	2	2	2	2	2	2	2	2	2	2	2	2	2	2	2	0	0	0	0	0	0	0	3	3	3	3	3	80
1	12	7	3	0	5	0	1	1	1	0	1	1	1	2	2	0	1	0	0	0	0	0	1	2	0	0	0	1	0	0	1	1	1	1	3	2	2	3	2	1	3	2	2	1	2	2	0	0	68
1	13	7	2	8	6	1	1	1	2	0	3	2	3	2	3	0	0	1	3	1	1	0	0	0	2	2	2	2	3	3	2	1	3	3	1	3	0	1	0	0	0	1	1	3	3	3	0	3	71
2	13	7	1	1	5	1	2	2	2	2	2	3	2	3	2	3	3	1	1	3	0	1	3	3	2	1	3	1	1	3	1	1	1	2	1	2	0	0	0	1	0	1	1	1	1	1	1	1	77
1	13	7	2	1	1	2	2	2	2	2	1	1	2	2	2	3	2	2	3	3	2	2	1	3	1	2	3	3	2	3	3	3	3	3	3	3	0	0	0	0	0	0	0	3	3	1	1	0	71
2	13	7	2	3	4	1	1	1	1	1	2	3	2	2	2	3	1	2	1	2	1	1	1	1	1	1	2	1	1	3	2	3	1	1	3	1	0	0	0	0	0	1	1	1	1	1	0	1	66
2	12	7	2	3	6	1	1	1	1	0	2	3	2	3	2	3	1	2	1	1	0	2	2	2	0	0	2	1	0	2	2	2	2	1	1	3	1	2	1	1	2	1	1	2	2	1	0	1	61
2	12	7	3	5	8	1	2	1	2	2	1	2	2	2	1	2	1	2	3	2	1	3	3	3	1	1	3	2	1	3	3	3	3	2	3	3	0	0	0	0	0	0	1	3	3	3	1	3	76
2	13	7	1	8	5	1	1	3	3	1	0	0	2	3	2	2	0	1	0	2	0	1	1	1	2	1	2	2	1	0	3	3	3	0	3	1	1	0	0	0	2	1	1	3	1	1	2	1	75
1	13	7	2	3	5	1	2	2	1	0	2	3	3	3	2	3	1	2	1	0	0	0	1	1	1	1	3	2	1	3	1	2	1	1	1	2	0	0	0	0	0	1	0	1	1	1	1	1	71
2	13	7	0	2	0	0	1	1	1	0	3	2	2	3	2	1	0	0	1	3	0	1	1	2	0	1	3	1	1	0	1	1	3	3	0	3	3	2	2	1	2	1	1	3	3	3	0	3	78
2	13	7	2	2	8	0	1	1	1	0	0	0	0	0	0	0	1	1	0	2	0	1	0	0	1	0	0	1	0	0	2	0	1	1	1	0	1	3	3	3	3	3	3	3	2	1	0	1	73
2	13	7	5	2	7	2	3	3	3	3	3	3	3	3	3	3	2	2	2	3	2	2	2	2	3	2	2	2	2	2	2	2	2	2	2	2	1	0	0	0	1	1	0	3	3	3	3	3	81
2	14	7	3	3	8	3	3	3	2	2	2	3	3	2	2	3	2	2	2	3	3	3	2	2	2	2	3	3	3	1	2	1	1	2	1	2	1	0	0	0	1	1	1	1	3	2	1	1	80
2	12	7	4	2	8	2	1	2	1	1	2	2	2	2	2	3	2	2	3	3	2	3	3	3	1	1	2	2	1	1	1	0	2	2	0	3	1	1	1	0	0	1	1	1	3	3	3	3	62
2	14	7	0	0	5	0	0	0	0	0	2	1	0	2	2	2	1	2	1	1	0	1	1	1	0	0	1	1	1	1	1	1	0	0	0	0	1	1	1	1	1	1	1	1	0	0	0	1	11
1	14	7	3	5	7	3	3	3	3	3	2	2	2	3	2	3	3	3	3	3	1	3	0	1	3	3	2	3	2	2	3	2	2	3	2	3	0	0	0	0	0	0	2	2	2	2	1	2	87
1	12	7	4	2	1	1	1	2	2	1	2	2	2	2	2	3	2	2	3	1	1	2	2	2	1	1	2	2	1	1	3	2	1	0	2	2	0	1	1	1	1	0	1	1	3	2	3	2	67
2	13	7	3	0	8	1	1	2	2	1	2	2	2	2	2	3	2	2	2	2	2	2	2	2	2	1	3	2	1	3	3	1	3	2	2	2	1	1	1	1	1	1	1	3	1	3	3	1	84
1	13	7	4	0	0	2	1	1	0	1	2	1	3	2	1	3	2	2	2	2	2	0	1	1	3	3	3	2	2	3	2	2	1	1	1	1	1	1	1	1	0	1	2	3	2	2	3	3	71
1	15	7	1	3	2	0	0	0	0	1	3	2	3	2	2	1	1	2	1	0	1	1	0	1	0	1	3	1	1	2	1	0	1	1	1	1	1	1	1	1	1	1	1	2	0	2	1	0	0
2	12	7	5	8	7	2	2	3	2	1	2	2	3	2	2	3	2	1	1	3	0	1	1	1	2	1	1	1	1	2	2	2	1	1	1	3	1	1	1	1	1	2	1	3	2	2	0	3	73
1	13	7	4	7	5	2	1	2	1	1	2	2	2	2	2	3	2	2	2	2	1	1	1	2	1	1	2	2	1	2	2	2	2	1	1	1	1	0	0	0	0	0	0	1	0	1	0	0	71
2	12	7	3	4	6	0	1	1	1	1	2	2	2	2	2	2	0	2	2	2	0	0	1	1	0	0	1	1	1	1	3	2	3	3	2	3	2	2	2	1	2	1	1	0	1	1	0	0	68
1	13	7	3	2	8	2	2	2	3	2	2	2	2	2	2	3	3	3	3	2	2	1	3	3	2	1	2	2	1	2	3	3	3	3	3	3	0	0	0	0	0	0	1	3	3	3	3	3	75
1	13	7	7	4	8	1	1	1	1	1	2	3	3	3	2	3	2	1	2	2	1	1	0	1	1	1	2	1	1	2	1	1	2	2	0	2	1	1	0	0	0	1	2	1	1	2	2	1	65
1	13	7	8	5	3	2	1	2	1	1	3	2	2	2	2	2	2	2	2	1	2	2	2	2	1	2	1	2	2	2	2	2	1	2	1	1	0	0	0	0	0	0	0	1	2	2	3	2	48
1	13	7	6	7	6	3	3	2	3	3	2	3	3	3	2	3	3	3	3	3	3	3	2	3	2	3	3	3	3	3	3	3	2	2	3	3	0	0	0	0	0	0	0	1	3	1	1	2	53
1	13	7	5	6	8	2	3	3	2	3	3	2	2	3	2	3	2	2	2	2	3	3	2	2	3	2	3	3	3	3	3	3	3	3	3	3	0	0	0	0	0	0	2	3	3	3	3	3	72
1	13	7	2	4	2	1	2	2	1	1	2	3	2	3	2	3	1	2	2	1	1	1	1	1	2	1	2	2	1	3	1	2	1	2	0	2	0	1	0	0	0	1	0	0	2	2	2	2	66
1	14	7	4	6	7	2	2	2	1	2	2	2	2	2	2	2	1	2	2	2	2	2	1	1	2	2	2	2	2	2	2	2	2	2	2	2	0	0	1	1	0	1	0	2	2	2	2	2	46
2	12	7	2	5	6	1	2	2	2	1	3	3	2	3	3	3	2	2	2	2	1	2	2	3	2	2	3	2	2	3	2	2	3	2	2	2	0	0	0	0	0	0	1	2	2	2	1	1	73
2	13	7	3	3	2	0	1	1	1	0	2	3	2	3	2	3	0	2	2	2	1	2	2	2	1	0	2	1	1	2	2	2	2	1	2	3	0	0	0	0	0	0	0	2	2	1	1	2	67
2	13	7	5	6	8	1	2	2	2	1	2	2	2	3	1	3	1	2	3	2	1	2	1	2	1	0	2	2	1	3	3	3	3	2	2	3	0	1	0	1	0	0	2	3	3	2	1	1	78
1	12	7	3	1	1	1	1	1	1	1	2	3	2	2	2	3	2	2	2	1	1	2	1	2	2	1	3	3	1	3	1	1	3	2	0	3	1	0	0	1	0	1	0	1	3	3	1	3	69
2	13	7	2	4	8	1	1	2	1	1	2	2	2	2	2	3	2	1	1	1	2	2	1	1	2	2	3	1	3	1	1	1	1	2	3	1	1	1	0	1	0	1	1	1	1	1	0	0	78
1	13	7	8	8	8	0	1	1	1	1	1	3	3	3	1	3	1	1	1	1	1	1	2	2	0	1	1	1	1	3	2	2	1	1	1	1	1	1	1	1	1	1	1	2	3	3	2	2	55
2	13	7	4	2	0	0	1	1	1	0	0	1	2	2	1	3	1	0	0	1	0	0	0	0	0	0	1	0	0	1	0	1	3	3	1	3	1	1	1	1	3	2	3	1	1	0	1	0	60
2	13	7	3	4	2	1	1	1	2	1	0	2	1	1	1	2	2	1	1	2	0	2	1	1	0	1	1	1	1	0	1	2	2	2	0	3	1	1	2	1	2	2	3	1	2	1	2	1	58
1	12	7	2	5	8	2	3	2	3	1	2	2	3	1	3	3	2	1	3	3	2	2	1	2	2	2	2	3	2	3	2	2	2	2	3	3	0	0	0	1	0	0	1	1	3	3	2	2	62
1	13	7	3	2	1	3	0	1	0	0	2	2	3	1	0	3	2	1	1	0	0	0	1	0	0	0	2	0	1	2	1	1	0	0	0	0	1	2	1	0	1	2	0	3	1	1	0	1	34
2	13	7	2	5	7	2	1	1	1	1	2	3	2	2	2	3	1	2	1	2	1	1	1	2	1	1	2	1	0	2	2	1	0	0	1	1	0	1	1	1	1	1	1	1	0	1	1	1	67
2	13	7	2	4	8	1	1	1	1	1	1	2	1	1	1	2	0	1	1	1	0	1	0	0	0	0	3	1	0	3	2	2	2	1	1	2	1	1	0	0	1	2	1	2	2	2	2	2	48
2	13	7	8	5	5	0	1	1	3	0	2	3	3	3	3	3	3	3	2	2	0	3	1	1	2	0	1	1	0	0	1	0	3	3	0	3	2	2	2	1	3	2	1	3	1	1	0	2	73
1	12	7	4	3	8	1	1	1	1	1	2	2	1	3	2	3	1	1	2	2	0	0	1	1	1	1	2	2	0	2	1	0	0	0	0	2	0	0	1	1	1	1	1	2	1	3	1	2	76
2	12	7	1	3	8	1	1	1	2	1	3	3	2	3	3	3	1	1	1	1	0	2	3	3	2	0	2	1	1	3	1	1	1	1	1	2	1	0	0	0	0	0	2	3	3	3	0	1	72
1	15	7	7	3	8	0	1	0	3	1	3	1	1	3	2	3	3	2	3	3	3	1	2	2	3	2	3	2	3	3	3	3	1	0	3	3	0	0	2	0	0	2	2	1	2	2	0	1	19
[truncated: 15 more columns]
